# Supplementary material for: Investigating the Potential of By-Products from Clitoria and Borage Flower Infusions for Valorization: A Comparative Study
Source: Molecules. 2026 Apr 18;31(8):1335. doi: 10.3390/molecules31081335 (PMC13119518; doi:10.3390/molecules31081335)
Supplement: Supplementary file 1 [file molecules-31-01335-s001.zip]

Archive with 1 entries (1 files):
- molecules-4177970-supplementary.pdf
